# Supplementary material for: Advanced Nanotechnology-Based Nucleic Acid Medicines
Source: Pharmaceutics. 2024 Oct 25;16(11):1367. doi: 10.3390/pharmaceutics16111367 (PMC11597528; doi:10.3390/pharmaceutics16111367)
Supplement: Supplementary file 1 [file pharmaceutics-16-01367-s001.zip]

Archive with 1 entries (1 files):
- pharmaceutics-3130385-supplementary.pdf
